# Supplementary material for: Biphasic Outbreak of Invasive Group A Streptococcus Disease in Eldercare Facility, New Zealand
Source: Emerg Infect Dis. 2020 May;26(5):841–8. doi: 10.3201/eid2605.190131 (PMC7181915; doi:10.3201/eid2605.190131)
Supplement: Appendix 2 — Additional results for study of biphasic outbreak of invasive group A Streptococcus disease in nursing care facility, New Zealand. [file 19-0131-Techapp-s2.xlsx]

## Sheet: SNP summary
Article DOI: https://doi.org/10.3201/eid2605.190131
Biphasic Outbreak of Invasive Group A Streptococcus Disease in Eldercare Facility, New Zealand
						DMG1800725	DMG1800723	DMG1800724	DMG1800721	DMG1800722	DMG1800726	DMG1800729	DMG1800728	DMG1800727	DMG1800731	DMG1800733	DMG1800734	DMG1800732	DMG1800735	DMG1800736	DMG1800737	DMG1800738	DMG1800739	DMG1800740	DMG1800741	DMG1800742	DMG1800743	DMG1800744	DMG1800745	DMG1800746	DMG1800747	DMG1800749	DMG1800750	DMG1800748	DMG1800755	TBC	DMG1800715	DMG1800716	DMG1800718	DMG1800719	DMG1800720	DMG1800756	DMG1800757	DMG1800753	DMG1800714	DMG1800711	DMG1800713	DMG1800754	DMG1800730
Gene name	Position in Reference^	Strand	S/N*	Ref base	SNP base	Nonoutbreak	Nonoutbreak	Nonoutbreak	Nonoutbreak	Nonoutbreak	Nonoutbreak	Nonoutbreak	Nonoutbreak	Nonoutbreak	Nonoutbreak	Nonoutbreak	Nonoutbreak	Nonoutbreak	Nonoutbreak	Nonoutbreak	Nonoutbreak	Nonoutbreak	Nonoutbreak	Nonoutbreak	Nonoutbreak	Nonoutbreak	Nonoutbreak	Nonoutbreak	Nonoutbreak	Nonoutbreak	Nonoutbreak	Nonoutbreak	Nonoutbreak	Nonoutbreak	Nonoutbreak	Outbreak	Outbreak	Outbreak	Outbreak	Outbreak	Outbreak	Nonoutbreak	Nonoutbreak	Nonoutbreak	Outbreak	Outbreak	Outbreak	Nonoutbreak	Nonoutbreak
engD	3755	1	N	T	G	.	.	.	.	.	.	.	.	.	.	.	.	.	.	.	.	.	.	.	.	.	.	.	.	.	.	.	.	.	.	.	.	.	.	.	.	.	.	.	.	.	.	.	.
rplC	65849	1	N	G	A	.	.	.	.	.	.	.	.	.	.	.	.	.	.	.	.	.	.	.	.	.	.	.	.	.	.	.	.	.	.	.	.	.	.	.	.	A	.	.	.	.	.	.	.
rplB	67408	1	S	A	T	.	.	.	.	.	.	.	.	.	.	.	.	.	.	.	.	.	.	.	.	.	.	.	.	.	.	.	.	.	.	.	.	.	.	.	.	.	T	.	.	.	.	.	.
rplB	67646	1	N	G	T	.	.	.	.	.	.	.	.	.	.	.	.	.	.	.	.	.	.	.	.	.	.	.	.	.	T	.	.	.	.	.	.	.	.	.	.	.	.	.	.	.	.	.	.
secY	75812	1	S	T	C	.	.	.	.	.	.	.	.	.	.	.	.	.	.	.	.	C	.	.	.	.	.	.	.	.	.	.	.	.	.	.	.	.	.	.	.	.	.	.	.	.	.	.	.
tyrS	93372	-1	N	C	T	.	.	.	.	.	.	.	.	.	.	.	.	T	.	.	.	.	.	.	.	.	.	.	.	.	.	.	.	.	.	.	.	.	.	.	.	.	.	.	.	.	.	.	.
rpoB	97384	1	N	A	T	.	.	.	.	.	.	T	.	.	.	.	.	.	.	.	.	.	.	.	.	.	.	.	.	.	.	.	.	.	.	.	.	.	.	.	.	.	.	.	.	.	.	.	.
tee11	123347	1	N	G	A	.	.	.	.	.	.	.	.	.	.	.	.	.	.	.	.	.	.	.	.	.	.	.	.	-	.	.	A	.	.	.	.	.	.	.	.	.	.	.	.	.	.	.	.
btr	125893	-1	S	G	A	.	.	.	.	.	N	.	N	.	N	.	N	.	.	.	.	.	N	.	.	.	.	.	.	-	.	.	N	.	.	.	N	.	.	.	.	.	A	.	.	.	.	.	.
prtF2	128571	1	S	T	C	.	.	.	.	.	.	.	.	.	.	.	.	.	.	.	.	.	.	.	.	.	.	C	.	-	.	.	.	.	.	.	.	.	.	.	.	.	.	.	.	.	.	.	.
DMG1800716_00165	131491	-1	N	T	C	.	.	.	.	.	.	.	.	.	.	.	.	.	.	.	.	.	.	.	.	.	.	C	.	-	.	.	.	.	.	.	.	.	.	.	.	.	.	.	.	.	.	.	.
opuAA	177165	1	N	G	A	.	.	.	.	.	.	.	.	.	.	.	.	.	.	.	.	.	.	.	.	.	A	.	.	.	.	.	.	.	.	.	.	.	.	.	.	.	.	.	.	.	.	.	.
tgt	193871	1	S	A	G	.	.	.	.	.	.	.	.	.	.	.	.	G	.	.	.	.	.	.	.	.	.	.	.	.	.	.	.	.	.	.	.	.	.	.	.	.	.	.	.	.	.	.	.
ybhB	204384	1	N	G	A	.	.	.	.	.	.	.	.	.	.	.	.	.	.	.	.	.	.	.	.	.	A	.	.	.	.	.	.	.	.	.	.	.	.	.	.	.	.	.	.	.	.	.	.
DMG1800716_00246	212582	1	S	G	T	.	.	.	.	.	.	.	.	.	.	.	.	.	.	.	.	.	.	.	.	.	.	.	.	.	.	.	T	.	.	.	.	.	.	.	.	.	.	.	.	.	.	.	.
prgA	243001	1	S	A	G	.	.	.	.	.	.	.	.	.	.	.	.	.	.	.	.	.	.	.	.	.	.	.	.	.	.	.	.	.	.	.	.	.	.	.	.	.	G	.	.	.	.	.	.
bacA	254909	1	N	A	G	.	.	.	.	.	.	.	.	.	.	.	.	.	.	.	.	.	.	.	.	.	.	.	G	.	.	.	.	.	.	.	.	.	.	.	.	.	.	.	.	.	.	.	.
sufS	260581	1	N	C	A	.	.	.	.	.	A	.	.	.	.	.	.	.	.	.	.	.	.	.	.	.	.	.	.	.	.	.	.	.	.	.	.	.	.	.	.	.	.	.	.	.	.	.	.
qmcA	292900	1	S	C	G	.	.	.	.	.	.	.	.	.	.	.	.	.	.	.	.	.	.	.	.	.	.	.	.	.	.	.	.	.	.	.	.	.	.	.	.	.	.	.	.	.	.	.	.
prfA_1	318807	-1	N	T	C	.	.	.	.	.	C	.	.	.	.	.	.	.	.	.	.	.	.	.	.	.	.	.	.	.	.	.	.	.	.	.	.	.	.	.	.	.	.	.	.	.	.	.	.
DMG1800716_00353	321980	-1	N	G	A	.	.	.	.	.	.	.	.	.	.	.	.	.	.	.	.	.	.	.	.	.	A	.	.	.	.	.	.	.	.	.	.	.	.	.	.	.	.	.	.	.	.	.	.
DMG1800716_00353	322723	-1	S	C	T	.	.	.	.	.	.	.	.	.	.	.	.	.	.	.	.	.	.	.	.	.	.	.	.	.	.	.	.	.	.	.	.	.	.	.	.	.	.	.	.	.	.	.	T
dinP	328271	1	S	C	G	.	.	.	.	.	.	.	.	.	.	.	.	.	.	.	.	.	.	.	.	G	.	.	.	.	.	.	.	.	.	.	.	.	.	.	.	.	.	.	.	.	.	.	.
recD	329787	-1	N	C	T	.	.	.	.	.	.	.	.	.	.	.	.	.	.	.	.	.	.	.	.	.	.	T	.	.	.	.	.	.	.	.	.	.	.	.	.	.	.	.	.	.	.	.	.
recD	330842	-1	N	A	G	.	.	.	.	.	.	.	.	.	.	.	.	G	.	.	.	.	.	.	.	.	.	.	.	.	.	.	.	.	.	.	.	.	.	.	.	.	.	.	.	.	.	.	.
immR	338322	-1	N	C	G	.	.	.	.	.	.	G	.	.	.	.	.	.	.	.	.	.	.	.	.	.	.	.	.	.	.	.	.	.	.	.	.	.	.	.	.	.	.	.	.	.	.	.	.
secA	402357	1	N	G	A	.	.	.	.	.	.	A	.	.	.	.	.	.	.	.	.	.	.	.	.	.	.	.	.	.	.	.	.	.	.	.	.	.	.	.	.	.	.	.	.	.	.	.	.
asnB	426093	-1	N	C	T	.	.	.	.	.	.	.	.	.	.	.	.	.	.	.	.	.	.	.	.	.	.	.	.	.	.	.	.	T	.	.	.	.	.	.	.	.	.	.	.	.	.	.	.
codY	430449	1	N	G	T	.	.	.	.	.	.	.	.	.	T	.	.	.	.	.	.	.	.	.	.	.	.	.	.	.	.	.	.	.	.	.	.	.	.	.	.	.	.	.	.	.	.	.	.
dnaJ	443595	1	N	G	A	.	.	.	.	.	.	.	.	.	.	.	.	.	.	.	.	.	.	.	.	A	.	.	.	.	.	.	.	.	.	.	.	.	.	.	.	.	.	.	.	.	.	.	.
DMG1800716_00484	445422	1	N	G	C	.	.	.	.	.	.	.	.	.	.	.	.	.	.	.	.	.	.	.	.	.	.	.	.	.	C	.	.	.	.	.	.	.	.	.	.	.	.	.	.	.	.	.	.
serS	456015	-1	N	C	T	.	.	T	.	.	.	.	.	.	.	.	.	.	.	.	.	.	.	.	.	.	.	.	.	.	.	.	.	.	.	.	.	.	.	.	.	.	.	.	.	.	.	.	.
manN	457567	-1	S	A	G	.	.	.	.	.	.	.	.	.	.	.	.	.	.	.	.	.	.	.	.	.	.	.	.	.	.	.	.	.	.	.	.	.	.	.	.	G	.	.	.	.	.	.	.
DMG1800716_00505	463852	1	N	A	T	.	.	.	.	.	.	.	.	.	.	.	.	.	.	.	.	.	.	.	.	T	.	.	.	.	.	.	.	.	.	.	.	.	.	.	.	.	.	.	.	.	.	.	.
lacA1	483908	1	N	G	A	.	.	.	.	.	.	.	.	.	.	.	A	.	.	.	.	.	.	.	.	.	.	.	.	.	.	.	.	.	.	.	.	.	.	.	.	.	.	.	.	.	.	.	.
DMG1800716_00541	494808	1	S	C	T	.	.	.	.	.	.	.	.	.	.	.	.	.	.	.	.	.	.	.	.	.	.	.	.	.	T	.	.	.	.	.	.	.	.	.	.	.	.	.	.	.	.	.	.
glpO	501557	1	N	G	A	.	.	.	.	.	.	.	.	.	.	.	.	.	.	.	.	.	.	.	.	.	.	.	.	.	.	.	.	.	.	.	.	.	.	.	.	.	.	A	.	.	.	.	.
proA_1	513948	1	S	C	T	.	.	.	.	.	.	.	.	.	.	.	.	.	.	.	.	.	.	.	.	.	.	.	.	.	.	.	.	.	.	.	.	.	.	.	.	.	.	T	.	.	.	.	.
yhbU_2	518286	1	N	G	T	.	.	.	.	.	.	.	.	.	.	.	.	.	.	.	.	.	T	.	.	.	.	.	.	.	.	.	.	.	.	.	.	.	.	.	.	.	.	.	.	.	.	.	.
ppc	531815	1	N	G	A	.	.	.	.	.	.	.	.	.	.	.	.	.	.	.	.	.	A	.	.	.	.	.	.	.	.	.	.	.	.	.	.	.	.	.	.	.	.	.	.	.	.	.	.
tpiA	535772	1	S	T	C	.	.	.	.	.	.	.	.	.	.	.	.	.	.	.	.	.	.	.	.	.	.	.	.	C	.	.	.	.	.	.	.	.	.	.	.	.	.	.	.	.	.	.	.
murN	536928	-1	N	G	A	.	.	.	.	.	.	.	.	.	.	.	.	.	.	.	.	.	.	.	.	.	.	.	.	.	.	.	.	.	.	.	.	.	.	.	.	.	.	A	.	.	.	.	.
DMG1800716_00587	545955	-1	N	C	G	.	.	.	.	.	.	.	.	.	.	.	.	.	.	.	.	.	.	.	.	.	.	.	.	G	.	.	.	.	.	.	.	.	.	.	.	.	.	.	.	.	.	.	.
DMG1800716_00587	546167	-1	N	C	A	.	.	.	.	.	.	.	.	.	.	.	.	.	.	.	.	.	.	.	.	.	.	A	.	.	.	.	.	.	.	.	.	.	.	.	.	.	.	.	.	.	.	.	.
agaC_1	549043	-1	S	G	T	.	.	.	.	.	.	.	.	.	.	.	.	.	.	.	.	.	.	.	.	.	.	.	.	.	.	.	.	.	.	.	.	.	.	.	.	T	.	.	.	.	.	.	.
yniC	555326	1	N	G	A	.	.	.	.	A	.	.	.	.	.	.	.	.	.	.	.	.	.	.	.	.	.	.	.	.	.	.	.	.	.	.	.	.	.	.	.	.	.	.	.	.	.	.	.
butA	561966	1	N	A	G	.	.	.	.	.	.	.	G	.	.	.	.	.	.	.	.	.	.	.	.	.	.	.	.	.	.	.	.	.	.	.	.	.	.	.	.	.	.	.	.	.	.	.	.
DMG1800716_00621	581864	1	N	T	A	.	.	.	.	.	.	.	.	.	.	.	.	.	.	.	.	.	.	.	.	.	.	.	.	.	.	.	.	.	.	.	.	.	.	.	.	.	A	.	.	.	.	.	.
eno	587840	1	S	T	C	.	.	.	.	.	.	.	.	.	.	.	.	.	.	.	.	.	.	.	.	.	C	.	.	.	.	.	.	.	.	.	.	.	.	.	.	.	.	.	.	.	.	.	.
DMG1800716_00626	589045	-1	S	A	G	.	.	.	.	.	.	.	.	.	.	.	.	.	.	.	.	.	.	.	.	.	.	.	.	.	G	.	.	.	.	.	.	.	.	.	.	.	.	.	.	.	.	.	.
epf	593394	1	N	C	T	.	.	.	.	.	.	.	.	.	.	.	T	.	.	.	.	.	.	.	.	.	.	.	.	.	.	.	.	.	.	.	.	.	.	.	.	.	.	.	.	.	.	.	.
sagC	601678	1	N	G	A	.	.	.	.	.	.	.	.	.	.	.	.	.	.	.	.	.	.	.	.	.	.	.	.	.	.	.	.	.	.	.	.	.	.	.	.	.	A	.	.	.	.	.	.
drrA_2	605355	1	N	G	C	.	.	.	.	.	.	.	.	.	.	.	.	.	.	.	.	.	.	.	.	.	.	.	.	C	.	.	.	.	.	.	.	.	.	.	.	.	.	.	.	.	.	.	.
atpH	617180	1	S	G	A	.	.	.	.	.	.	.	.	.	.	.	.	.	.	.	.	.	.	.	.	.	.	.	.	.	.	.	.	.	.	.	.	.	.	.	.	.	A	.	.	.	.	.	.
atpH	617500	1	N	G	A	.	.	.	.	.	.	.	.	.	.	.	.	.	.	.	.	.	.	.	.	.	.	.	.	.	.	.	.	.	.	.	.	.	.	.	.	.	A	.	.	.	.	.	.
lolD_1	631129	1	S	A	G	.	.	.	G	.	.	.	.	.	.	.	.	.	.	.	.	.	.	.	.	.	.	.	.	.	.	.	.	.	.	.	.	.	.	.	.	.	.	.	.	.	.	.	.
pepT	659800	1	N	G	A	.	.	.	.	.	.	.	.	.	.	.	.	.	.	.	.	.	.	.	.	.	.	.	.	.	.	.	.	.	.	.	.	.	.	.	.	.	.	A	.	.	.	.	.
macB_2	691892	1	S	C	T	.	.	.	.	T	.	.	.	.	.	.	.	.	.	.	.	.	.	.	.	.	.	.	.	.	.	.	.	.	.	.	.	.	.	.	.	.	.	.	.	.	.	.	.
macB_2	691972	1	N	T	C	.	.	.	.	.	.	.	.	.	.	.	.	.	.	.	.	.	.	.	.	.	.	.	.	.	.	.	C	.	.	.	.	.	.	.	.	.	.	.	.	.	.	.	.
rpsP	695708	1	S	G	A	.	.	.	.	.	.	.	.	.	.	.	.	.	.	.	.	.	.	.	.	.	A	.	.	.	.	.	.	.	.	.	.	.	.	.	.	.	.	.	.	.	.	.	.
trmD	703506	1	S	C	T	.	.	.	.	.	.	.	.	.	.	.	.	.	.	.	.	.	.	.	.	T	.	.	.	.	.	.	.	.	.	.	.	.	.	.	.	.	.	.	.	.	.	.	.
DMG1800716_00727	705028	1	N	C	T	.	.	.	.	.	.	.	.	.	.	.	.	.	.	.	.	.	.	.	.	.	.	.	.	.	.	.	.	.	.	.	.	.	.	.	.	.	.	.	.	.	.	.	.
pfkB	707968	1	S	C	T	.	.	.	.	.	.	.	.	.	.	.	.	.	.	.	.	.	.	.	.	.	.	.	T	.	.	.	.	.	.	.	.	.	.	.	.	.	.	.	.	.	.	.	.
clpX	734839	1	N	C	A	.	.	.	.	.	.	.	.	.	.	.	.	.	.	.	.	.	.	.	.	.	.	.	.	.	.	.	.	.	.	.	.	.	.	.	.	.	A	.	.	.	.	.	.
vfr	736972	1	N	G	A	.	.	.	.	.	.	.	.	.	.	.	.	.	.	.	.	.	.	.	.	.	.	.	.	.	.	.	A	.	.	.	.	.	.	.	.	.	.	.	.	.	.	.	.
pyrF	747739	1	S	A	G	.	.	.	.	.	.	.	.	.	.	.	.	G	.	.	.	.	.	.	.	.	.	.	.	.	.	.	.	.	.	.	.	.	.	.	.	.	.	.	.	.	.	.	.
plsY	754441	-1	N	G	A	.	.	.	.	.	.	.	.	.	.	.	.	.	.	.	.	.	.	.	.	.	.	.	.	.	.	.	.	.	.	.	.	.	.	.	.	.	A	.	.	.	.	.	.
DMG1800716_00785	763989	1	N	G	A	.	.	.	.	.	.	.	.	.	.	.	.	.	.	.	.	.	.	.	.	.	.	.	.	.	.	.	.	.	.	.	.	.	.	.	.	.	.	.	.	.	.	A	.
miaA	767186	1	N	C	T	.	.	.	.	.	.	.	.	.	.	.	.	.	.	.	.	.	.	.	.	.	.	.	.	.	T	.	.	.	.	.	.	.	.	.	.	.	.	.	.	.	.	.	.
hflX	767518	1	S	A	T	.	.	.	.	.	.	.	.	.	.	.	.	.	.	.	.	.	T	.	.	.	.	.	.	.	.	.	.	.	.	.	.	.	.	.	.	.	.	.	.	.	.	.	.
hflX	768325	1	S	C	T	.	.	.	.	.	.	.	.	.	.	.	.	.	.	.	.	T	.	.	.	.	.	.	.	.	.	.	.	.	.	.	.	.	.	.	.	.	.	.	.	.	.	.	.
fbp	784937	-1	N	T	C	.	.	.	.	.	.	C	.	.	.	.	.	.	.	.	.	.	.	.	.	.	.	.	.	.	.	.	.	.	.	.	.	.	.	.	.	.	.	.	.	.	.	.	.
agaC_2	821655	1	N	T	G	.	.	.	.	.	.	G	.	.	.	.	.	.	.	.	.	.	.	.	.	.	.	.	.	.	.	.	.	.	.	.	.	.	.	.	.	.	.	.	.	.	.	.	.
icaB	849073	-1	N	C	T	.	.	.	.	.	.	.	.	.	.	.	.	.	.	.	.	.	.	.	.	.	.	.	.	.	.	.	.	.	.	.	.	.	.	.	.	T	.	.	.	.	.	.	.
icaB	849363	-1	N	G	C	.	.	.	.	.	.	.	.	.	.	.	.	.	.	.	.	.	.	.	.	C	.	.	.	.	.	.	.	.	.	.	.	.	.	.	.	.	.	.	.	.	.	.	.
ydfG	878908	1	S	T	G	.	.	.	.	.	.	.	.	.	.	.	.	.	.	.	.	.	.	.	.	.	G	.	.	.	.	.	.	.	.	.	.	.	.	.	.	.	.	.	.	.	.	.	.
pbuX	886185	1	N	T	G	.	.	.	.	.	.	.	.	.	.	.	.	.	.	.	.	.	.	.	.	.	.	.	.	.	.	.	.	.	.	.	.	.	.	.	.	.	G	.	.	.	.	.	.
smf	910760	1	N	G	A	.	.	.	.	.	.	.	.	.	.	.	.	.	.	.	.	.	.	.	.	.	.	.	.	.	.	.	A	.	.	.	.	.	.	.	.	.	.	.	.	.	.	.	.
ffh	938657	-1	N	G	A	.	.	.	.	.	.	.	.	.	.	.	.	A	.	.	.	.	.	.	.	.	.	.	.	.	.	.	.	.	.	.	.	.	.	.	.	.	.	.	.	.	.	.	.
guaA	943380	1	N	G	A	.	.	.	.	.	.	.	A	.	.	.	.	.	.	.	.	.	.	.	.	.	.	.	.	.	.	.	.	.	.	.	.	.	.	.	.	.	.	.	.	.	.	.	.
murM	944517	-1	N	G	A	.	.	.	.	.	.	.	.	.	.	.	.	.	.	.	.	.	.	.	.	.	.	.	.	.	.	.	.	.	.	.	.	.	.	.	.	.	.	.	.	.	.	.	A
murM	944807	-1	N	G	C	.	.	.	.	.	.	.	.	.	.	.	.	.	.	.	.	.	.	.	.	.	.	.	.	.	.	.	.	.	.	.	.	.	.	C	.	.	.	.	.	.	.	.	.
limB	958153	-1	N	A	G	.	.	.	.	.	.	.	.	.	.	.	.	.	.	.	.	G	.	.	.	.	.	.	.	.	.	.	.	.	.	.	.	.	.	.	.	.	.	.	.	.	.	.	.
pstS	982616	-1	SNOP	C	A	.	.	.	.	.	.	.	.	.	.	.	.	.	.	.	.	.	.	.	.	.	.	.	.	.	.	.	.	.	.	.	.	.	.	.	.	A	.	.	.	.	.	.	.
DMG1800716_01014	988567	-1	N	G	A	.	.	.	.	.	.	.	.	.	.	.	.	.	.	.	.	.	.	.	.	.	.	.	.	.	.	.	.	.	.	.	.	.	.	.	.	.	.	.	.	.	.	A	.
DMG1800716_01025	997557	-1	N	T	G	.	.	.	.	.	N	.	N	N	N	N	N	N	.	.	.	N	N	.	.	N	.	.	N	N	.	.	N	G	N	.	.	N	.	.	.	.	.	.	.	.	.	.	.
DMG1800716_01039	1014126	-1	N	T	C	.	.	.	.	.	.	.	.	.	.	.	.	.	.	.	.	.	-	.	.	.	C	-	.	.	.	.	.	.	.	.	.	.	.	.	.	.	.	.	.	.	.	.	.
DMG1800716_01048	1022482	-1	N	T	C	.	.	.	.	.	.	.	.	.	.	.	.	.	.	.	.	.	.	.	.	.	.	.	.	.	C	.	.	.	.	.	.	.	.	.	.	.	.	.	.	.	.	.	.
DMG1800716_01048	1022503	-1	N	A	G	.	.	.	.	.	.	.	.	.	.	.	.	.	.	.	.	.	.	.	.	.	.	.	.	.	.	.	.	.	.	.	.	.	.	.	.	.	G	.	.	.	.	.	.
dnaE	1032038	-1	N	T	C	.	.	.	.	.	.	.	.	.	.	.	.	.	.	.	.	.	.	.	.	C	.	.	.	.	.	.	.	.	.	.	.	.	.	.	.	.	.	.	.	.	.	.	.
malA_2	1049796	-1	SNOP	C	A	.	.	.	.	.	.	.	.	.	.	.	.	.	.	.	.	.	.	.	.	.	A	.	.	.	.	.	.	.	.	.	.	.	.	.	.	.	.	.	.	.	.	.	.
amyB	1055806	-1	N	C	T	.	.	.	.	.	.	.	.	.	.	.	.	.	.	.	.	.	.	.	.	.	.	.	.	.	.	.	T	.	.	.	.	.	.	.	.	.	.	.	.	.	.	.	.
DMG1800716_01093	1074857	-1	S	C	T	.	.	.	.	.	.	.	.	.	.	.	.	.	.	.	.	.	.	.	.	.	.	.	.	.	.	.	T	.	.	.	.	.	.	.	.	.	.	.	.	.	.	.	.
DMG1800716_01093	1074939	-1	N	C	T	.	.	.	.	.	.	.	.	.	.	.	.	.	.	.	.	.	.	.	.	.	.	.	.	T	.	.	.	.	.	.	.	.	.	.	.	.	.	.	.	.	.	.	.
bglA_1	1075913	-1	N	G	A	.	.	.	.	.	.	.	.	.	.	.	.	.	.	.	.	.	.	.	.	.	.	.	.	.	A	.	.	.	.	.	.	.	.	.	.	.	.	.	.	.	.	.	.
DMG1800716_01159	1142895	-1	N	A	G	.	.	.	.	.	.	.	.	.	.	.	.	.	.	.	.	.	.	.	.	.	.	.	.	.	.	.	.	.	.	.	.	.	.	.	.	.	G	.	.	.	.	.	.
deaD	1157672	1	S	T	C	.	.	.	.	.	.	.	.	.	.	.	.	.	.	.	.	.	.	.	.	.	.	.	.	.	.	.	C	.	.	.	.	.	.	.	.	.	.	.	.	.	.	.	.
alaS	1174476	-1	N	G	A	.	.	.	.	.	.	.	.	.	.	.	.	.	.	.	.	.	.	.	.	.	.	A	.	.	.	.	.	.	.	.	.	.	.	.	.	.	.	.	.	.	.	.	.
oxlT	1178218	-1	N	C	T	.	.	.	.	.	.	T	.	.	.	.	.	.	.	.	.	.	.	.	.	.	.	.	.	.	.	.	.	.	.	.	.	.	.	.	.	.	.	.	.	.	.	.	.
comEC	1189112	-1	N	T	C	.	.	.	.	.	.	.	.	.	.	.	.	.	.	.	.	.	.	.	.	.	.	.	.	C	.	.	.	.	.	.	.	.	.	.	.	.	.	.	.	.	.	.	.
pyrD	1208134	1	N	T	C	.	.	.	.	.	C	.	.	.	.	.	.	.	.	.	.	.	.	.	.	.	.	.	.	.	.	.	.	.	.	.	.	.	.	.	.	.	.	.	.	.	.	.	.
recN	1216804	-1	N	T	C	.	.	.	.	C	.	.	.	.	.	.	.	.	.	.	.	.	.	.	.	.	.	.	.	.	.	.	.	.	.	.	.	.	.	.	.	.	.	.	.	.	.	.	.
xseA	1219802	-1	N	T	A	.	.	.	.	.	.	.	.	.	.	.	.	.	.	.	.	.	.	.	.	.	.	.	.	.	A	.	.	.	.	.	.	.	.	.	.	.	.	.	.	.	.	.	.
xseA	1220290	-1	S	C	T	.	.	T	.	.	.	.	.	.	.	.	.	.	.	.	.	.	.	.	.	.	.	.	.	.	.	.	.	.	.	.	.	.	.	.	.	.	.	.	.	.	.	.	.
clpE	1227547	1	S	T	C	.	.	.	.	.	.	.	.	.	.	.	.	.	.	.	.	.	.	.	.	.	.	.	.	.	C	.	.	.	.	.	.	.	.	.	.	.	.	.	.	.	.	.	.
ileS	1232251	-1	S	G	A	.	.	.	.	.	.	.	.	A	.	.	.	.	.	.	.	.	.	.	.	.	.	.	.	.	.	.	.	.	.	.	.	.	.	.	.	.	.	.	.	.	.	.	.
DMG1800716_01243	1235077	-1	N	C	T	.	.	.	.	.	.	.	.	.	.	.	.	N	.	.	.	.	.	.	.	.	.	.	.	N	.	.	T	.	.	.	.	.	.	.	.	.	.	.	.	.	.	.	.
coaD	1254571	-1	S	T	C	.	.	.	.	.	.	.	.	.	.	.	.	.	.	.	.	.	.	.	.	.	C	.	.	.	.	.	.	.	.	.	.	.	.	.	.	.	.	.	.	.	.	.	.
asnA	1255412	-1	N	T	G	.	.	.	.	.	.	.	.	.	.	.	.	.	.	.	.	.	.	.	.	.	.	.	.	.	.	G	.	.	.	.	.	.	.	.	.	.	.	.	.	.	.	.	.
DMG1800716_01269	1260216	-1	S	G	A	.	.	.	.	.	.	.	.	.	.	.	.	.	.	.	.	.	.	.	.	.	A	.	.	.	.	.	.	.	.	.	.	.	.	.	.	.	.	.	.	.	.	.	.
DMG1800716_01276	1266293	-1	S	C	T	.	.	.	.	.	.	.	.	.	.	.	.	.	.	.	.	.	.	.	.	.	.	.	.	.	.	.	.	.	.	.	.	.	.	.	.	.	T	.	.	.	.	.	.
DMG1800716_01276	1266562	-1	N	G	A	.	.	.	.	.	.	.	.	.	.	.	.	.	.	.	.	.	.	.	.	.	A	.	.	.	.	.	.	.	.	.	.	.	.	.	.	.	.	.	.	.	.	.	.
valS	1282916	-1	S	T	C	.	.	.	.	.	.	.	.	.	.	.	.	.	.	.	.	.	.	.	.	.	.	C	.	.	.	.	.	.	.	.	.	.	.	.	.	.	.	.	.	.	.	.	.
aroF	1286850	1	N	G	A	.	.	.	.	.	.	.	.	.	.	.	.	.	.	.	.	A	.	.	.	.	.	.	.	.	.	.	.	.	.	.	.	.	.	.	.	.	.	.	.	.	.	.	.
DMG1800716_01316	1317000	1	N	C	T	.	.	.	.	.	.	.	.	.	.	.	.	.	.	.	.	.	.	.	.	.	.	.	.	T	.	.	.	.	.	.	.	.	.	.	.	.	.	.	.	.	.	.	.
prkC	1333840	-1	S	C	T	.	.	.	.	.	.	.	.	.	.	.	.	.	.	.	.	.	.	.	.	.	.	T	.	.	.	.	.	.	.	.	.	.	.	.	.	.	.	.	.	.	.	.	.
sunL	1336454	-1	N	T	C	.	.	.	.	.	.	.	.	.	.	.	.	.	.	.	.	.	.	.	.	.	.	.	.	.	.	.	.	.	.	.	.	.	.	.	.	.	C	.	.	.	.	.	.
pbp1a	1356380	1	N	G	T	.	.	.	.	.	.	.	.	.	.	.	.	.	.	.	.	T	.	.	.	.	.	.	.	.	.	.	.	.	.	.	.	.	.	.	.	.	.	.	.	.	.	.	.
licT	1386397	-1	S	A	G	.	.	.	.	.	.	.	.	.	.	G	.	.	.	.	.	.	.	.	.	.	.	.	.	.	.	.	.	.	.	.	.	.	.	.	.	.	.	.	.	.	.	.	.
emrB	1388146	1	N	G	A	.	.	.	.	.	.	.	.	.	.	.	.	.	.	.	.	.	.	.	.	.	A	.	.	.	.	.	.	.	.	.	.	.	.	.	.	.	.	.	.	.	.	.	.
ftsY	1388626	-1	N	C	G	.	.	.	.	.	.	.	.	.	.	.	.	.	.	.	G	.	.	.	.	.	.	.	.	.	.	.	.	.	.	.	.	.	.	.	.	.	.	.	.	.	.	.	.
bacD	1396169	-1	N	T	C	.	.	.	.	.	.	.	.	.	.	.	N	.	.	.	N	C	.	.	.	.	.	.	N	.	.	.	.	.	.	.	.	.	.	.	.	.	.	.	.	.	.	.	.
metK2	1408569	-1	S	G	A	.	.	.	.	.	N	N	N	N	N	.	.	.	.	N	N	N	N	.	N	.	N	.	N	N	N	.	.	N	.	N	.	.	.	N	.	N	.	.	.	.	.	A	.
proP	1449705	-1	N	C	T	.	.	.	.	.	.	.	.	.	.	.	.	.	.	.	.	.	.	.	.	.	T	.	.	.	.	.	.	.	.	.	.	.	.	.	.	.	.	.	.	.	.	.	.
DMG1800716_01485	1475865	1	N	G	A	.	.	.	.	.	.	.	.	.	.	.	.	.	.	.	.	.	.	.	.	.	.	.	.	.	A	.	.	.	.	.	.	.	.	.	.	.	.	.	.	.	.	.	.
mtsA	1481606	-1	N	G	A	.	.	.	.	.	.	.	.	.	A	.	.	.	.	.	.	.	.	.	.	.	.	.	.	.	.	.	.	.	.	.	.	.	.	.	.	.	.	.	.	.	.	.	.
glmU	1486302	-1	N	C	T	.	.	.	.	.	.	.	.	.	.	.	.	.	.	.	.	.	.	.	.	.	T	.	.	.	.	.	.	.	.	.	.	.	.	.	.	.	.	.	.	.	.	.	.
ydgJ	1488357	-1	N	C	T	.	.	.	.	.	.	.	.	.	.	.	.	.	.	.	.	.	T	.	.	.	.	.	.	.	.	.	.	.	.	.	.	.	.	.	.	.	.	.	.	.	.	.	.
ydgJ	1488797	-1	N	T	C	.	.	.	.	.	.	.	.	.	.	.	.	.	.	.	.	.	.	.	.	C	.	.	.	.	.	.	.	.	.	.	.	.	.	.	.	.	.	.	.	.	.	.	.
nrdE	1503157	-1	N	G	A	.	.	.	.	.	.	.	.	.	.	.	.	.	.	.	.	.	.	.	.	.	.	.	A	.	.	.	.	.	.	.	.	.	.	.	.	.	.	.	.	.	.	.	.
metS	1506652	-1	S	G	A	.	.	.	.	.	.	.	.	.	.	.	.	A	.	.	.	.	.	.	.	.	.	.	.	.	.	.	.	.	.	.	.	.	.	.	.	.	.	.	.	.	.	.	.
scpA_1	1511647	-1	N	C	A	.	.	.	.	.	.	.	.	.	.	.	.	.	.	.	.	.	.	.	.	.	A	.	.	.	.	.	.	.	.	.	.	.	.	.	.	.	.	.	.	.	.	.	.
cutC	1518559	1	N	G	A	.	.	.	.	.	.	.	.	.	.	.	.	.	.	.	.	.	.	.	.	.	A	.	.	.	.	.	.	.	.	.	.	.	.	.	.	.	.	.	.	.	.	.	.
murE	1528191	1	N	G	A	.	.	.	.	.	.	.	.	.	.	.	.	.	.	.	.	.	.	.	.	.	.	.	.	.	.	.	.	.	.	.	.	.	.	.	.	.	.	.	.	.	.	A	.
yfiZ_2	1531612	1	N	T	C	.	.	.	.	.	.	.	.	.	.	.	.	C	.	.	.	.	.	.	.	.	.	.	.	.	.	.	.	.	.	.	.	.	.	.	.	.	.	.	.	.	.	.	.
feuC	1532488	1	N	T	C	.	.	.	.	.	.	.	.	.	.	.	.	.	.	.	.	.	.	.	.	.	.	.	.	.	C	.	.	.	.	.	.	.	.	.	.	.	.	.	.	.	.	.	.
hlyX	1536132	-1	N	G	A	.	.	.	.	.	.	.	.	.	.	.	.	.	.	.	A	.	.	.	.	.	.	.	.	.	.	.	.	.	.	.	.	.	.	.	.	.	.	.	.	.	.	.	.
hlyX	1536473	-1	S	G	A	.	A	.	.	.	.	.	.	.	.	.	.	.	.	.	.	.	.	.	.	.	.	.	.	.	.	.	.	.	.	.	.	.	.	.	.	.	.	.	.	.	.	.	.
rdgB	1545790	-1	N	G	A	.	.	.	.	.	.	.	.	.	.	A	.	.	.	.	.	.	.	.	.	.	.	.	.	.	.	.	.	.	.	.	.	.	.	.	.	.	.	.	.	.	.	.	.
snf	1558211	-1	S	G	A	.	.	.	.	.	.	.	.	.	.	.	.	.	.	.	.	.	.	A	.	.	.	.	.	.	.	.	.	.	.	.	.	.	.	.	.	.	.	.	.	.	.	.	.
covS	1564870	-1	N	T	G	.	.	.	.	.	.	.	.	.	.	.	.	.	.	.	.	.	.	.	.	.	.	.	.	.	.	.	.	.	.	.	.	.	.	.	.	.	G	.	.	.	.	.	.
covS	1565397	-1	N	G	A	.	.	.	.	.	.	.	.	.	.	.	.	.	.	.	.	.	.	.	.	A	.	.	.	.	.	.	.	.	.	.	.	.	.	.	.	.	.	.	.	.	.	.	.
ktrB	1569771	1	S	A	G	.	.	.	.	.	.	.	.	.	.	.	.	.	.	.	.	.	.	.	.	.	.	.	.	.	G	.	.	.	.	.	.	.	.	.	.	.	.	.	.	.	.	.	.
salY	1603655	-1	N	A	C	.	.	.	.	.	.	.	.	.	.	.	.	.	.	.	.	.	.	.	.	.	.	.	.	C	.	.	.	.	.	.	.	.	.	.	.	.	.	.	.	.	.	.	.
salB	1606989	-1	N	T	C	.	.	.	.	.	.	.	.	.	.	.	.	.	.	.	.	.	.	.	.	.	.	.	.	.	.	.	.	.	.	.	.	.	.	.	.	.	C	.	.	.	.	.	.
ulaA_2	1630999	-1	N	C	T	.	.	.	.	.	.	.	.	.	.	.	.	.	.	.	.	.	.	.	.	T	.	.	.	.	.	.	.	.	.	.	.	.	.	.	.	.	.	.	.	.	.	.	.
ulaC_2	1634525	-1	N	A	T	.	.	.	.	.	.	.	T	.	.	.	.	.	.	.	.	.	.	.	.	.	.	.	.	.	.	.	.	.	.	.	.	.	.	.	.	.	.	.	.	.	.	.	.
lrp	1656141	-1	N	G	C	.	.	.	.	.	.	.	.	.	.	.	.	.	.	.	.	.	.	.	.	.	.	.	.	.	.	.	.	.	.	.	.	.	.	.	.	.	C	.	.	.	.	.	.
DMG1800716_01676	1675508	1	N	A	G	.	.	.	.	.	.	.	.	.	.	.	.	.	.	.	.	.	.	.	.	.	.	.	.	.	.	.	.	.	G	.	.	.	.	.	.	.	.	.	.	.	.	.	.
dppA	1679709	1	S	T	C	.	.	.	.	.	.	.	.	.	.	.	.	.	.	.	.	.	C	.	.	.	.	.	.	.	.	.	.	.	.	.	.	.	.	.	.	.	.	.	.	.	.	.	.
gsiA	1682665	1	N	T	A	.	.	.	.	.	.	A	.	.	.	.	.	.	.	.	.	.	.	.	.	.	.	.	.	.	.	.	.	.	.	.	.	.	.	.	.	.	.	.	.	.	.	.	.
gsiA	1682666	1	S	T	A	.	.	.	.	.	.	A	.	.	.	.	.	.	.	.	.	.	.	.	.	.	.	.	.	.	.	.	.	.	.	.	.	.	.	.	.	.	.	.	.	.	.	.	.
scpA_3	1689053	-1	N	T	G	.	.	.	.	.	.	.	.	.	.	.	.	.	.	.	.	.	G	.	.	.	.	.	.	.	.	.	.	.	.	.	.	.	.	.	.	.	.	.	.	.	.	.	.
mga	1697774	-1	N	T	C	.	.	.	.	.	.	.	.	.	.	.	.	.	.	.	.	.	.	.	.	.	.	.	.	.	.	.	.	.	.	.	.	.	.	.	.	.	C	.	.	.	.	.	.
tptB	1705448	-1	S	A	G	.	.	.	.	.	.	.	.	.	.	.	.	.	.	.	.	.	.	.	.	.	G	.	.	.	.	.	.	.	.	.	.	.	.	.	.	.	.	.	.	.	.	.	.
sof	1711382	-1	N	C	T	.	.	.	.	.	.	T	.	.	.	.	.	.	.	.	.	.	.	.	.	.	.	.	.	.	.	.	.	.	.	.	.	.	.	.	.	.	.	.	.	.	.	.	.
sof	1711489	-1	N	T	C	.	.	.	.	.	.	.	.	.	.	.	.	.	.	.	.	.	.	.	.	C	.	.	.	.	.	.	.	.	.	.	.	.	.	.	.	.	.	.	.	.	.	.	.
prsA_2	1714127	-1	N	T	C	.	.	.	.	.	.	.	.	.	.	.	.	.	.	.	.	.	.	.	.	.	.	.	.	.	.	.	.	.	.	.	.	.	.	.	.	.	C	.	.	.	.	.	.
hpdB	1722601	-1	N	C	T	.	.	.	.	.	.	.	.	.	.	.	.	T	.	.	.	.	.	.	.	.	.	.	.	.	.	.	.	.	.	.	.	.	.	.	.	.	.	.	.	.	.	.	.
hpdB	1723002	-1	N	G	T	.	.	.	.	.	.	.	.	.	.	.	.	.	.	.	.	T	.	.	.	.	.	.	.	.	.	.	.	.	.	.	.	.	.	.	.	.	.	.	.	.	.	.	.
hpdB	1723276	-1	N	A	G	.	.	.	.	.	.	.	.	.	.	.	.	.	.	.	.	.	G	.	.	.	.	.	.	.	.	.	.	.	.	.	.	.	.	.	.	.	.	.	.	.	.	.	.
licB_2	1726459	-1	N	C	T	.	.	.	.	T	.	.	.	.	.	.	.	.	.	.	.	.	.	.	.	.	.	.	.	.	.	.	.	.	.	.	.	.	.	.	.	.	.	.	.	.	.	.	.
pepDA	1738175	1	N	C	A	.	.	.	.	.	.	.	.	.	.	.	.	.	.	.	.	.	.	.	.	.	.	A	.	.	.	.	.	.	.	.	.	.	.	.	.	.	.	.	.	.	.	.	.
clpB	1742016	-1	N	G	A	.	.	.	.	.	.	.	.	.	.	.	.	.	.	.	.	.	.	.	.	.	.	.	.	.	A	.	.	.	.	.	.	.	.	.	.	.	.	.	.	.	.	.	.
clpB	1742866	-1	S	A	G	.	.	.	.	.	.	.	.	.	G	.	.	.	.	.	.	.	.	.	.	.	.	.	.	.	.	.	.	.	.	.	.	.	.	.	.	.	.	.	.	.	.	.	.
clpB	1743191	-1	N	G	C	.	.	.	.	.	.	.	.	.	.	.	.	.	.	.	.	.	.	.	.	.	.	.	.	.	.	.	.	.	.	.	.	.	.	.	.	.	C	.	.	.	.	.	.
ahpF	1747944	1	S	T	C	.	.	.	.	.	.	.	.	.	.	.	.	.	.	.	.	.	.	.	.	.	.	.	.	.	C	.	.	.	.	.	.	.	.	.	.	.	.	.	.	.	.	.	.
hutI	1748593	-1	S	G	A	.	.	.	.	.	.	.	.	.	.	.	.	.	.	.	.	.	.	.	.	.	.	.	.	.	A	.	.	.	.	.	.	.	.	.	.	.	.	.	.	.	.	.	.
DMG1800716_01748	1760216	-1	S	C	A	.	.	.	.	.	.	.	.	.	.	.	.	A	.	.	.	.	.	.	.	.	.	.	.	.	.	.	.	.	.	.	.	.	.	.	.	.	.	.	.	.	.	.	.
DMG1800716_01748	1762971	-1	N	G	T	.	.	.	.	.	.	.	.	.	.	.	.	T	.	.	.	.	.	.	.	.	.	.	.	.	.	.	.	.	.	.	.	.	.	.	.	.	.	.	.	.	.	.	.
treB	1770562	-1	N	G	A	.	.	.	.	.	.	.	.	.	.	.	.	.	.	.	.	.	.	.	.	.	.	.	.	A	.	.	.	.	.	.	.	.	.	.	.	.	.	.	.	.	.	.	.
treB	1770699	-1	S	C	T	.	.	.	.	.	.	.	.	.	.	.	.	.	.	.	.	.	.	.	.	.	.	.	.	.	.	.	.	.	.	.	.	.	.	.	.	.	.	T	.	.	.	.	.
catE	1773280	1	N	G	A	.	.	.	.	.	.	.	.	A	.	.	.	.	.	.	.	.	.	.	.	.	.	.	.	.	.	.	.	.	.	.	.	.	.	.	.	.	.	.	.	.	.	.	.
mutS	1805561	-1	N	G	A	.	.	.	.	.	.	.	.	.	.	.	.	.	.	.	.	.	.	.	.	.	A	.	.	.	.	.	.	.	.	.	.	.	.	.	.	.	.	.	.	.	.	.	.
DMG1800716_01827	1834107	-1	S	A	G	.	.	.	.	.	.	.	.	.	.	.	.	.	.	.	.	.	.	.	.	.	.	.	.	.	.	.	.	.	.	.	.	.	.	.	.	.	.	.	.	.	.	.	.
hasB_2	1851642	1	N	T	G	.	.	.	.	G	.	.	.	.	.	.	.	.	.	.	.	.	.	.	.	.	.	.	.	.	.	.	.	.	.	.	.	.	.	.	.	.	.	.	.	.	.	.	.
yieH	1862782	1	S	C	T	.	.	.	.	.	.	.	.	N	.	.	.	.	.	.	.	.	T	.	.	.	.	.	.	.	.	.	.	.	.	.	.	.	.	N	.	.	.	.	.	.	.	.	.
Intergenic	34248	-	-	A	G	.	.	.	.	.	.	.	.	.	.	.	.	.	.	.	.	.	.	.	.	.	.	.	.	.	.	.	.	.	.	.	.	.	.	.	.	.	.	G	.	.	.	.	.
Intergenic	61023	-	-	A	G	.	.	.	.	.	.	.	.	.	.	.	.	.	.	.	.	.	.	.	.	.	G	.	.	.	.	.	.	.	.	.	.	.	.	.	.	.	.	.	.	.	.	.	.
Intergenic	120268	-	-	G	A	.	.	.	.	.	.	N	N	N	.	N	.	.	.	N	.	N	N	.	.	N	.	A	N	-	N	N	.	.	N	N	N	.	.	.	.	N	.	.	.	.	.	.	.
Intergenic	120316	-	-	A	C	.	.	.	.	.	.	N	N	.	.	.	.	.	.	.	C	.	N	.	.	.	.	.	.	-	.	.	.	.	N	N	N	.	.	.	.	N	.	.	.	.	.	.	.
Intergenic	120499	-	-	G	A	.	.	.	.	.	.	.	.	.	.	.	.	.	.	.	.	.	.	.	.	.	A	.	.	-	.	.	.	.	.	.	.	.	.	.	.	.	.	.	.	.	.	.	.
Intergenic	162852	-	-	C	T	.	.	.	.	.	.	.	.	.	.	.	-	.	.	.	.	.	.	.	.	.	.	.	.	.	T	.	.	.	.	.	.	.	.	.	.	.	.	.	.	.	.	.	.
Intergenic	192822	-	-	C	T	.	.	.	.	.	.	.	.	.	.	.	.	.	.	.	.	.	.	.	.	T	.	.	.	.	.	.	.	.	.	.	.	.	.	.	.	.	.	.	.	.	.	.	.
Intergenic	313773	-	-	G	C	.	.	.	.	.	.	.	.	.	.	.	.	.	.	.	.	.	.	.	.	.	.	.	.	.	C	.	.	.	.	.	.	.	.	.	.	.	.	.	.	.	.	.	.
Intergenic	313776	-	-	T	C	.	.	.	.	.	.	.	.	.	.	.	.	.	.	.	.	.	.	.	.	.	.	.	.	.	C	.	.	.	.	.	.	.	.	.	.	.	.	.	.	.	.	.	.
Intergenic	445050	-	-	G	T	.	.	.	.	.	.	.	.	.	.	.	.	.	.	.	.	.	.	.	.	.	.	.	.	.	.	.	.	.	.	.	.	.	.	.	.	.	.	T	.	.	.	.	.
Intergenic	457125	-	-	T	C	.	.	.	.	.	.	.	.	.	.	.	.	.	.	.	.	.	.	.	.	.	.	.	.	.	C	.	.	.	.	.	.	.	.	.	.	.	.	.	.	.	.	.	.
Intergenic	461206	-	-	A	C	.	.	.	.	.	.	.	.	N	.	.	N	N	.	.	.	.	.	.	.	.	.	.	N	.	C	.	.	.	.	.	N	.	.	.	.	.	.	.	.	.	.	.	.
Intergenic	461285	-	-	A	G	.	.	.	.	.	.	.	N	N	.	.	.	N	.	N	N	.	.	.	.	.	N	.	N	N	.	.	N	.	.	.	N	N	.	.	.	.	G	.	.	.	.	.	.
Intergenic	468041	-	-	C	T	.	.	.	.	.	.	.	.	.	.	.	.	.	.	.	.	.	.	.	.	.	.	.	.	.	.	.	T	.	.	.	.	.	.	.	.	.	.	.	.	.	.	.	.
Intergenic	551413	-	-	C	T	.	.	.	.	.	.	.	.	.	.	.	.	.	.	.	.	.	.	.	.	.	.	.	.	.	.	.	.	.	.	.	.	T	.	.	.	.	.	.	.	.	.	.	.
Intergenic	645162	-	-	G	T	.	.	.	.	.	T	.	.	.	.	.	.	.	.	.	.	.	.	.	.	.	.	.	.	.	.	.	.	.	.	.	.	.	.	.	.	.	.	.	.	.	.	.	.
Intergenic	686754	-	-	T	C	.	.	.	.	.	.	.	.	.	.	.	.	.	.	.	.	.	.	.	.	.	.	.	.	.	.	.	.	.	.	.	.	.	.	.	.	.	C	.	.	.	.	.	.
Intergenic	696676	-	-	C	G	.	.	.	.	.	.	.	.	.	.	.	.	N	.	.	.	G	.	.	.	.	.	.	.	.	.	.	.	.	.	.	.	.	.	.	.	.	.	.	.	.	.	.	.
Intergenic	888747	-	-	G	A	.	.	.	.	.	.	.	.	.	.	.	.	.	.	.	.	.	.	.	.	.	.	.	.	.	.	.	A	.	.	.	.	.	.	.	.	.	.	.	.	.	.	.	.
Intergenic	926008	-	-	A	T	.	.	.	.	.	.	N	N	.	.	.	.	N	.	N	.	N	N	.	.	N	N	.	N	.	N	.	.	.	N	.	N	N	.	N	.	N	.	T	.	.	.	.	.
Intergenic	954262	-	-	G	A	.	.	.	.	.	.	.	.	A	.	.	.	.	.	.	.	.	.	.	.	.	.	.	.	.	.	.	.	.	.	.	.	.	.	.	.	.	.	.	.	.	.	.	.
Intergenic	974949	-	-	A	G	.	.	.	.	.	.	.	.	.	.	.	.	G	.	.	.	.	.	.	.	.	.	.	.	.	.	.	.	.	.	.	.	.	.	.	.	.	.	.	.	.	.	.	.
Intergenic	1151693	-	-	C	A	.	.	.	.	.	.	.	.	.	.	.	.	.	.	.	.	.	.	.	.	A	.	.	.	.	.	.	.	.	.	.	.	.	.	.	.	.	.	.	.	.	.	.	.
Intergenic	1247973	-	-	G	A	.	.	.	.	.	.	A	.	.	.	.	.	.	.	.	.	.	.	.	.	.	.	.	.	.	.	.	.	.	.	.	.	.	.	.	.	.	.	.	.	.	.	.	.
Intergenic	1260459	-	-	G	A	.	.	.	.	.	.	.	.	.	.	.	.	.	.	.	.	.	.	.	.	.	.	.	.	.	A	.	.	.	.	.	.	.	.	.	.	.	.	.	.	.	.	.	.
Intergenic	1284701	-	-	A	T	.	.	.	.	.	.	.	.	.	.	.	.	.	.	.	.	.	.	.	.	.	T	.	.	.	.	.	.	.	.	.	.	.	.	.	.	.	.	.	.	.	.	.	.
Intergenic	1286058	-	-	G	A	.	.	.	.	.	.	N	.	.	.	.	N	.	.	.	N	.	.	.	.	.	.	.	N	N	.	.	.	N	N	.	.	N	.	.	N	N	A	.	.	.	.	.	.
Intergenic	1288392	-	-	G	A	.	.	.	.	.	.	.	.	.	.	.	.	.	.	.	.	.	.	.	.	.	.	.	.	.	.	.	.	.	.	.	.	.	.	.	.	.	A	.	.	.	.	.	.
Intergenic	1413392	-	-	G	T	.	.	.	.	.	.	.	.	.	.	.	.	.	.	.	.	N	.	.	.	.	.	.	N	.	.	.	T	.	.	.	.	.	.	.	.	.	.	.	.	.	.	.	.
Intergenic	1495096	-	-	A	G	.	.	.	.	.	.	.	.	.	.	.	.	.	.	.	.	.	.	.	.	.	G	.	.	.	.	.	.	.	.	.	.	.	.	.	.	.	.	.	.	.	.	.	.
Intergenic	1627837	-	-	G	A	.	.	.	.	.	.	.	.	.	.	.	.	.	.	.	.	.	.	.	.	.	.	.	.	.	.	.	.	.	.	.	.	.	.	.	.	.	A	.	.	.	.	.	.
Intergenic	1663521	-	-	C	A	.	.	.	.	.	.	.	.	.	.	.	.	.	.	.	.	.	.	.	.	A	.	.	.	.	.	.	.	.	.	.	.	.	.	.	.	.	.	.	.	.	.	.	.
Intergenic	1669743	-	-	C	T	.	.	.	.	.	.	.	.	.	.	.	.	.	.	.	.	.	.	.	.	.	T	.	.	.	.	.	.	.	.	.	.	.	.	.	.	.	.	.	.	.	.	.	.
Intergenic	1678213	-	-	C	T	.	.	.	.	T	.	.	.	.	.	.	.	N	.	N	.	.	.	.	.	.	.	.	.	.	.	.	N	.	.	.	.	.	.	.	.	.	.	.	.	.	.	.	.
Intergenic	1692610	-	-	C	G	.	.	.	.	.	.	.	.	.	.	.	.	.	.	.	.	.	.	.	.	.	.	.	.	.	.	.	.	G	.	.	.	.	.	.	.	.	.	.	.	.	.	.	.
Intergenic	1715121	-	-	C	T	.	.	.	.	.	.	.	.	.	.	.	.	.	.	.	.	T	.	.	.	.	.	.	.	.	.	.	.	.	.	.	.	.	.	.	.	.	.	.	.	.	.	.	.
Intergenic	1717237	-	-	A	G	.	.	.	.	.	.	.	.	.	.	.	.	.	.	.	.	.	G	.	.	.	.	.	.	.	.	.	.	.	.	.	.	.	.	.	.	.	.	.	.	.	.	.	.
Intergenic	1741480	-	-	T	C	.	.	.	.	.	.	C	.	.	.	.	.	.	.	.	.	.	.	.	.	.	.	.	.	.	.	.	.	.	.	.	.	.	.	.	.	.	.	.	.	.	.	.	.
Intergenic	1752638	-	-	G	C	.	.	.	.	.	.	.	.	.	.	.	.	.	.	.	.	.	.	.	.	.	.	.	C	.	.	.	.	.	.	.	.	.	.	.	.	.	.	.	.	.	.	.	.
Intergenic	1817689	-	-	T	C	.	.	.	.	.	.	.	.	.	.	.	.	.	.	.	.	.	.	.	.	.	.	.	.	.	.	.	C	.	.	.	.	.	.	.	.	.	.	.	.	.	.	.	.
Intergenic	1858898	-	-	T	C	.	.	.	C	.	.	.	.	.	.	.	.	.	.	.	.	.	.	.	.	.	.	.	.	.	.	.	.	.	.	.	.	.	.	.	.	.	.	.	.	.	.	.	.
yecS_1	252012	-1	N	T	C	.	.	.	.	.	.	.	.	.	.	.	.	.	.	.	.	.	.	.	.	.	.	.	.	.	.	.	.	.	.	.	.	.	.	.	.	C	.	.	.	.	.	.	.
DMG1800716_00572	526368	1	N	T	C	.	.	.	.	.	.	.	.	.	.	.	.	.	.	.	.	.	.	.	C	.	.	.	.	.	.	C	.	.	.	.	.	.	.	.	.	.	.	.	.	.	.	.	.
DMG1800716_00638	610384	1	N	G	A	.	.	.	.	.	.	.	A	A	.	.	.	.	.	.	.	.	.	.	.	.	.	.	.	.	.	.	.	.	.	.	.	.	.	.	.	.	.	.	.	.	.	.	.
DMG1800716_00932	906342	1	N	C	T	.	.	.	.	.	.	.	.	.	.	.	.	.	.	.	.	T	.	.	.	.	.	.	.	.	.	.	.	.	.	.	.	.	.	.	.	.	.	.	.	.	.	.	T
DMG1800716_01061	1037324	-1	N	C	T	.	.	.	.	.	.	.	.	.	.	.	.	.	T	T	.	.	.	.	.	.	.	.	.	.	.	.	.	.	.	.	.	.	.	.	.	.	.	.	.	.	.	.	.
fps	1218942	-1	N	C	T	.	.	.	.	.	.	.	.	.	.	.	.	.	.	.	.	.	.	.	T	.	.	.	.	.	.	T	.	.	.	.	.	.	.	.	.	.	.	.	.	.	.	.	.
glcK	1247182	-1	S	G	A	.	.	.	.	.	.	.	.	.	.	.	.	.	.	.	.	A	.	.	.	.	.	.	.	.	.	.	.	.	.	.	.	.	.	.	.	.	.	.	.	.	.	.	A
DMG1800716_01276	1265835	-1	N	T	G	.	.	.	.	.	.	.	.	.	.	.	.	.	G	G	.	.	.	.	.	.	.	.	.	.	.	.	.	.	.	.	.	.	.	.	.	.	.	.	.	.	.	.	.
msrA_1	1269674	-1	N	G	A	.	.	.	.	A	.	.	.	.	.	.	.	.	.	.	.	.	.	.	.	.	.	.	.	.	.	.	.	.	.	.	.	.	.	.	.	.	A	.	.	.	.	.	.
cas4	1274603	-1	N	T	C	.	.	.	.	.	.	.	.	.	.	.	.	.	C	C	.	.	.	.	.	.	.	.	.	.	.	.	.	.	.	.	.	.	.	.	.	.	.	.	.	.	.	.	.
mga	1697574	-1	N	T	G	.	.	.	.	.	.	.	.	.	.	.	.	.	.	.	.	.	.	.	.	.	.	.	G	.	.	.	.	G	.	.	.	.	.	.	.	.	.	.	.	.	.	.	.
yaaA	1773932	1	S	C	T	.	.	.	.	.	.	.	.	.	.	.	.	.	.	.	.	.	.	.	T	.	.	.	.	.	.	T	.	.	.	.	.	.	.	.	.	.	.	.	.	.	.	.	.
Intergenic	539791	-	-	A	G	.	.	.	.	.	.	.	G	G	.	.	.	.	.	.	.	.	.	.	.	.	.	.	.	.	.	.	.	.	.	.	.	.	.	.	.	.	.	.	.	.	.	.	.
Intergenic	969846	-	-	G	A	.	.	.	.	.	.	.	.	.	.	.	.	.	.	.	.	.	.	.	A	.	.	.	.	.	.	A	.	.	.	.	.	.	.	.	.	.	.	.	.	.	.	.	.
Intergenic	1019001	-	-	C	T	.	.	.	.	.	.	.	.	.	.	.	.	.	.	.	.	.	.	.	T	.	.	.	.	.	.	T	.	.	.	.	.	.	.	.	.	.	.	.	.	.	.	.	.
Intergenic	1177108	-	-	T	G	.	.	.	.	.	.	.	.	.	.	.	.	.	.	.	.	.	.	.	G	.	.	.	.	.	.	G	.	.	.	.	.	.	.	.	.	.	.	.	.	.	.	.	.
Intergenic	1264321	-	-	A	T	.	.	.	.	.	.	.	.	.	.	.	.	.	.	.	.	.	.	.	T	.	.	.	.	.	.	T	.	.	.	.	.	.	.	.	.	.	.	.	.	.	.	.	.
DMG1800716_00764	744743	1	N	C	T	.	.	.	.	.	.	.	.	.	.	.	.	.	.	.	T	.	.	.	T	.	.	.	.	.	.	T	.	.	.	.	.	.	.	.	.	.	.	.	.	.	.	.	.
parE	755863	1	N	C	A	.	.	.	.	.	.	.	.	.	A	.	.	.	A	A	.	.	.	.	.	.	.	.	.	.	.	.	.	.	.	.	.	.	.	.	.	.	.	.	.	.	.	.	.
DMG1800716_00808	786263	1	N	G	A	.	.	.	.	.	.	.	.	.	.	.	.	.	.	.	.	.	.	.	.	A	.	.	A	.	.	.	.	A	.	.	.	.	.	.	.	.	.	.	.	.	.	.	.
srtK	840718	1	-	G	A	.	.	.	.	.	.	.	.	.	A	.	.	.	A	A	.	.	.	.	.	.	.	.	.	.	.	.	.	.	.	.	.	.	.	.	.	.	.	.	.	.	.	.	.
gyrA	902112	1	N	A	G	.	G	G	.	.	.	.	.	.	.	.	.	.	.	.	.	.	.	.	.	.	.	.	.	.	.	.	.	.	.	.	.	.	.	.	.	.	.	.	.	.	.	.	.
ffh	939280	-1	S	G	A	.	.	.	.	.	.	.	.	.	.	.	.	.	.	.	.	.	.	.	.	A	.	.	A	.	.	.	.	A	.	.	.	.	.	.	.	.	.	.	.	.	.	.	.
dltB	1061241	-1	N	T	C	.	C	C	.	.	.	.	.	.	.	.	.	.	.	.	.	.	.	.	.	.	.	.	.	.	.	.	.	.	.	.	.	.	.	.	.	.	.	.	.	.	.	.	.
asnA	1256094	-1	N	C	T	.	.	.	.	.	.	.	.	.	T	.	.	.	T	T	.	.	.	.	.	.	.	.	.	.	.	.	.	.	.	.	.	.	.	.	.	.	.	.	.	.	.	.	.
DMG1800716_01286	1277154	-1	S	G	A	.	.	.	.	.	.	.	.	.	.	.	.	.	.	.	.	.	.	.	.	A	.	.	A	.	.	.	.	A	.	.	.	.	.	.	.	.	.	.	.	.	.	.	.
pbp1a	1357360	1	N	T	G	.	G	G	.	.	.	.	.	.	.	.	.	.	.	.	.	.	.	.	.	.	.	.	.	.	.	.	.	.	.	.	.	.	.	.	.	.	.	.	.	.	.	.	.
trsA	1858267	-1	N	C	T	.	.	.	.	.	.	.	.	.	.	.	.	.	.	.	.	.	.	.	.	T	.	.	T	.	.	.	.	T	.	.	.	.	.	.	.	.	.	.	.	.	.	.	.
Intergenic	383538	-	-	A	G	.	.	.	.	.	.	.	.	.	G	.	.	.	G	G	.	.	.	.	.	.	.	.	.	.	.	.	.	.	.	.	.	.	.	.	.	.	.	.	.	.	.	.	.
Intergenic	592072	-	-	T	G	.	.	.	.	.	.	.	N	N	N	N	.	G	N	N	N	N	N	.	.	N	G	.	N	N	N	.	N	G	.	.	N	.	.	N	.	N	.	.	.	.	.	.	.
Intergenic	860666	-	-	A	G	.	.	.	.	.	.	.	.	.	.	.	.	.	.	.	.	.	.	.	.	G	.	.	G	.	.	.	.	G	.	.	.	.	.	.	.	.	.	.	.	.	.	.	.
Intergenic	939723	-	-	G	A	.	.	.	.	.	.	.	N	.	A	.	.	.	A	A	.	N	.	.	.	.	.	.	N	N	.	.	.	.	.	.	.	.	.	.	.	.	.	.	.	.	.	.	.
panT	962270	1	N	G	A	.	.	.	.	.	.	.	.	.	.	.	.	N	.	.	.	.	.	.	.	A	A	.	A	.	.	.	.	A	.	.	.	.	.	.	.	N	.	.	.	.	.	.	.
DMG1800716_01038	1013954	-1	N	C	T	.	.	.	.	.	.	.	.	.	.	.	.	.	.	.	.	.	-	.	.	.	.	-	.	.	.	.	.	.	.	.	.	.	.	.	.	T	.	T	.	.	.	T	.
Intergenic	934863	-	-	T	G	.	.	.	.	.	N	N	N	N	N	.	.	N	.	N	N	.	.	.	.	G	G	.	G	.	N	.	N	G	.	N	N	N	.	.	.	.	.	.	.	.	.	.	.
dnaA	651	1	S	C	T	.	.	.	.	.	.	.	.	.	.	.	.	T	.	.	.	.	.	.	.	T	T	.	T	.	.	.	.	T	.	.	.	.	.	.	.	.	.	.	.	.	.	.	.
prtF2	130057	1	N	C	T	.	.	.	.	.	.	.	.	.	.	.	.	T	.	.	.	.	.	.	.	T	T	.	T	-	.	.	.	T	.	.	.	.	.	.	.	.	.	.	.	.	.	.	.
ifs	159334	1	N	C	T	.	.	.	.	.	.	.	.	.	.	.	.	T	.	.	.	.	.	.	.	T	T	.	T	.	.	.	.	T	.	.	.	.	.	.	.	.	.	.	.	.	.	.	.
leuS	166017	1	N	C	T	.	.	.	.	.	.	.	.	.	T	.	.	.	T	T	.	T	.	.	.	.	.	.	.	.	.	.	.	.	.	.	.	.	.	.	.	.	.	.	.	.	.	.	T
scrA	392457	1	N	A	G	.	.	.	.	.	.	.	.	.	.	.	.	G	.	.	.	.	.	.	.	G	G	.	G	.	.	.	.	G	.	.	.	.	.	.	.	.	.	.	.	.	.	.	.
alr	404814	1	N	T	A	.	.	.	.	.	.	.	.	.	.	A	A	.	.	.	A	.	.	.	A	.	.	.	.	.	.	A	.	.	.	.	.	.	.	.	.	.	.	.	.	.	.	.	.
cycD	415341	1	S	C	T	.	.	.	.	.	.	.	.	.	.	.	.	T	.	.	.	.	.	.	.	T	T	.	T	.	.	.	.	T	.	.	.	.	.	.	.	.	.	.	.	.	.	.	.
gatB	434646	1	N	G	A	.	.	.	.	.	.	.	.	.	A	.	.	.	A	A	.	A	.	.	.	.	.	.	.	.	.	.	.	.	.	.	.	.	.	.	.	.	.	.	.	.	.	.	A
lacD	485323	1	N	T	C	.	.	.	.	.	.	.	.	.	.	.	.	C	.	.	.	.	.	.	.	C	C	.	C	.	.	.	.	C	.	.	.	.	.	.	.	.	.	.	.	.	.	.	.
femX	537377	-1	N	G	C	.	.	.	.	.	.	.	.	.	.	.	.	C	.	.	.	.	.	.	.	C	C	.	C	.	.	.	.	C	.	.	.	.	.	.	.	.	.	.	.	.	.	.	.
clcA_1	579103	1	N	A	C	.	.	.	.	.	.	.	.	.	.	.	.	C	.	.	.	.	.	.	.	C	C	.	C	.	.	.	.	C	.	.	.	.	.	.	.	.	.	.	.	.	.	.	.
DMG1800716_00638	609716	1	S	A	C	.	.	.	.	.	.	.	.	.	.	.	.	C	.	.	.	.	.	.	.	C	C	.	C	.	.	.	.	C	.	.	.	.	.	.	.	.	.	.	.	.	.	.	.
DMG1800716_00638	610418	1	S	C	T	.	.	.	.	.	.	.	.	.	.	.	.	T	.	.	.	.	.	.	.	T	T	.	T	.	.	.	.	T	.	.	.	.	.	.	.	.	.	.	.	.	.	.	.
pfkB	708296	1	N	C	G	.	.	.	.	.	.	.	.	.	.	.	.	G	.	.	.	.	.	.	.	G	G	.	G	.	.	.	.	G	.	.	.	.	.	.	.	.	.	.	.	.	.	.	.
fni	729227	1	N	A	C	.	.	.	.	.	.	.	.	.	.	.	.	C	.	.	.	.	.	.	.	C	C	.	C	.	.	.	.	C	.	.	.	.	.	.	.	.	.	.	.	.	.	.	.
parE	755324	1	N	T	C	.	.	.	.	.	.	.	.	.	.	.	.	C	.	.	.	.	.	.	.	C	C	.	C	.	.	.	.	C	.	.	.	.	.	.	.	.	.	.	.	.	.	.	.
DMG1800716_00829	812373	1	N	T	C	.	.	.	.	.	.	.	.	.	.	.	.	C	.	.	.	.	.	.	.	C	C	.	C	.	.	.	.	C	.	.	.	.	.	.	.	.	.	.	.	.	.	.	.
DMG1800716_00833	817483	1	S	A	C	.	.	.	.	.	.	.	.	.	.	.	.	.	.	.	.	.	.	.	.	C	.	.	.	.	.	.	.	.	.	.	.	.	.	.	.	C	.	C	.	.	.	C	.
agaC_2	821792	1	N	C	T	.	.	.	.	.	.	.	.	.	.	.	.	T	.	.	.	.	.	.	.	T	T	.	T	.	.	.	.	T	.	.	.	.	.	.	.	.	.	.	.	.	.	.	.
pepV	831959	1	N	C	T	.	.	.	.	.	.	.	.	.	.	.	.	T	.	.	.	.	.	.	.	T	T	.	T	.	.	.	.	T	.	.	.	.	.	.	.	.	.	.	.	.	.	.	.
topA	913275	1	S	C	T	.	.	.	.	.	.	.	.	.	.	T	T	.	.	.	T	.	.	.	T	.	.	.	.	.	.	T	.	.	.	.	.	.	.	.	.	.	.	.	.	.	.	.	.
DMG1800716_01044	1018322	-1	N	G	A	.	.	.	.	.	.	.	.	.	.	.	.	A	.	.	.	.	-	.	.	A	A	-	A	.	.	.	.	A	.	.	.	.	.	.	.	.	.	.	.	.	.	.	.
glmS	1027151	-1	N	G	A	.	.	.	.	.	.	.	.	.	.	.	.	A	.	.	.	.	.	.	.	A	A	.	A	.	.	.	.	A	.	.	.	.	.	.	.	.	.	.	.	.	.	.	.
DMG1800716_01159	1143440	-1	S	A	T	.	.	.	.	.	.	.	.	.	.	.	.	T	.	.	.	.	.	.	.	T	T	.	T	.	.	.	.	T	.	.	.	.	.	.	.	.	.	.	.	.	.	.	.
msrA_1	1270202	-1	N	C	T	.	.	.	.	.	.	.	.	.	.	T	T	.	.	.	T	.	.	.	T	.	.	.	.	.	.	T	.	.	.	.	.	.	.	.	.	.	.	.	.	.	.	.	.
cshB	1367775	-1	N	G	A	.	.	.	.	.	.	.	.	.	.	.	.	A	.	.	.	.	.	.	.	A	A	.	A	.	.	.	.	A	.	.	.	.	.	.	.	.	.	.	.	.	.	.	.
DMG1800716_01398	1397658	-1	N	G	A	.	.	.	.	.	.	.	.	.	A	.	.	.	A	A	.	A	.	.	.	.	.	.	.	.	.	.	.	.	.	.	.	.	.	.	.	.	.	.	.	.	.	.	A
ppsB	1423805	-1	N	T	A	.	.	.	.	.	.	.	.	.	.	.	.	A	.	.	.	.	.	.	.	A	A	.	A	.	.	.	.	A	.	.	.	.	.	.	.	.	.	.	.	.	.	.	.
glpT	1487255	-1	S	G	A	.	.	.	.	.	.	.	.	.	.	A	A	.	.	.	A	.	.	.	A	.	.	.	.	.	.	A	.	.	.	.	.	.	.	.	.	.	.	.	.	.	.	.	.
cutC	1518736	1	N	G	T	.	.	.	.	.	.	.	.	.	.	.	.	T	.	.	.	.	.	.	.	T	T	.	T	.	.	.	.	T	.	.	.	.	.	.	.	.	.	.	.	.	.	.	.
clpP	1524385	-1	S	A	G	.	.	.	.	.	.	.	.	.	.	.	.	G	.	.	.	.	.	.	.	G	G	.	G	.	.	.	.	G	.	.	.	.	.	.	.	.	.	.	.	.	.	.	.
lemA	1568207	-1	N	C	T	.	.	.	.	.	.	.	.	.	.	.	.	T	.	.	.	.	.	.	.	T	T	.	T	.	.	.	.	T	.	.	.	.	.	.	.	.	.	.	.	.	.	.	.
ybeB	1582264	-1	S	G	A	.	.	.	.	.	.	.	.	.	.	.	.	A	.	.	.	.	.	.	.	A	A	.	A	.	.	.	.	A	.	.	.	.	.	.	.	.	.	.	.	.	.	.	.
emm-like emm164.3	1692819	-1	N	A	G	.	.	.	.	.	.	.	.	.	.	.	.	G	.	.	.	.	.	.	.	G	G	.	G	.	.	.	.	G	.	.	.	.	.	.	.	.	.	.	.	.	.	.	.
clpB	1743413	-1	N	T	C	.	.	.	.	.	.	.	.	.	.	.	.	C	.	.	.	.	.	.	.	C	C	.	C	.	.	.	.	C	.	.	.	.	.	.	.	.	.	.	.	.	.	.	.
Intergenic	95959	-	-	A	G	.	.	.	.	.	.	.	.	.	G	.	.	.	G	G	.	G	.	.	.	.	.	.	.	.	.	.	.	.	.	.	.	.	.	.	.	.	.	.	.	.	.	.	G
Intergenic	303077	-	-	G	A	.	.	.	.	.	.	.	.	.	.	.	.	A	.	.	.	.	.	.	.	A	A	.	A	.	.	.	.	A	.	.	.	.	.	.	.	.	.	.	.	.	.	.	.
Intergenic	392259	-	-	C	A	.	.	.	.	.	.	.	.	.	.	.	.	A	.	.	N	N	.	.	.	A	A	.	A	N	.	.	.	A	.	.	.	.	.	.	.	.	.	.	.	.	.	.	.
Intergenic	456402	-	-	G	A	.	.	.	.	.	.	.	.	.	.	.	.	A	.	.	.	.	.	.	.	A	A	.	A	.	.	.	.	A	.	.	.	.	.	.	.	.	.	.	.	.	.	.	.
Intergenic	499097	-	-	G	A	.	.	.	.	.	.	.	.	.	.	.	.	A	.	.	.	.	.	.	.	A	A	.	A	.	.	.	.	A	.	.	.	.	.	.	.	.	.	.	.	.	.	.	.
Intergenic	1037987	-	-	G	A	.	.	.	.	.	.	.	.	.	.	.	.	A	.	.	.	.	.	.	.	A	A	.	A	.	.	.	.	A	.	.	.	.	.	.	.	.	.	.	.	.	.	.	.
Intergenic	1653954	-	-	T	A	.	.	.	.	.	.	.	.	.	.	.	.	A	.	.	.	.	.	.	.	A	A	.	A	.	.	.	.	A	.	.	.	.	.	.	.	.	.	.	.	.	.	.	.
Intergenic	1696629	-	-	G	A	.	.	.	.	.	.	.	.	.	.	.	.	A	.	.	.	.	.	.	.	A	A	.	A	.	.	.	.	A	.	.	.	.	.	.	.	.	.	.	.	.	.	.	.
Intergenic	1714885	-	-	T	C	.	.	.	.	.	.	.	.	.	.	.	.	C	.	.	.	.	.	.	.	C	C	.	C	.	.	.	.	C	.	.	.	.	.	.	.	.	.	.	.	.	.	.	.
ntpB	148821	1	S	G	A	.	.	.	.	.	A	A	.	.	.	A	A	.	.	.	A	.	.	.	A	.	.	.	.	.	.	A	.	.	.	.	.	.	.	.	.	.	.	.	.	.	.	.	.
mutS2	335312	1	N	G	T	.	.	.	.	.	T	T	.	.	.	T	T	.	.	.	T	.	.	.	T	.	.	.	.	.	.	T	.	.	.	.	.	.	.	.	.	.	.	.	.	.	.	.	.
copA	477933	1	S	C	T	.	.	.	.	.	T	T	.	.	.	T	T	.	.	.	T	.	.	.	T	.	.	.	.	.	.	T	.	.	.	.	.	.	.	.	.	.	.	.	.	.	.	.	.
ldh	900458	-1	N	G	A	.	.	.	.	.	A	A	.	.	.	A	A	.	.	.	A	.	.	.	A	.	.	.	.	.	.	A	.	.	.	.	.	.	.	.	.	.	.	.	.	.	.	.	.
DMG1800716_01492	1483156	-1	S	G	A	.	.	.	.	.	A	A	.	.	.	A	A	.	.	.	A	.	.	.	A	.	.	.	.	.	.	A	.	.	.	.	.	.	.	.	.	.	.	.	.	.	.	.	.
scpA_1	1511923	-1	N	C	T	.	.	.	.	.	T	T	.	.	.	T	T	.	.	.	T	.	.	.	T	.	.	.	.	.	.	T	.	.	.	.	.	.	.	.	.	.	.	.	.	.	.	.	.
sstT	1572757	-1	S	A	C	.	.	.	.	.	C	C	.	.	.	C	C	.	.	.	C	.	.	.	C	.	.	.	.	.	.	C	.	.	.	.	.	.	.	.	.	.	.	.	.	.	.	.	.
hpdB	1723217	-1	S	T	C	.	.	.	.	.	C	C	.	.	.	C	C	.	.	.	C	.	.	.	C	.	.	.	.	.	.	C	.	.	.	.	.	.	.	.	.	.	.	.	.	.	.	.	.
Intergenic	1458268	-	-	G	A	.	.	.	.	.	A	A	.	.	.	A	A	N	.	.	A	.	.	.	A	A	A	.	N	.	.	A	.	A	.	.	.	.	.	.	.	.	.	.	.	.	.	.	.
DMG1800716_00806	782915	1	N	A	G	.	.	.	.	.	G	G	.	.	.	G	G	G	.	.	G	.	.	.	G	G	G	.	G	.	.	G	.	G	.	.	.	.	.	.	.	.	.	.	.	.	.	.	.
yheS_1	793012	1	N	G	C	.	C	C	C	C	.	.	.	.	.	.	.	.	.	.	.	.	.	C	.	.	.	.	.	C	.	.	.	.	.	.	.	.	.	.	.	C	C	C	.	.	.	C	.
gyrA	903775	1	S	G	A	.	.	.	.	.	A	A	.	.	.	A	A	A	.	.	A	.	.	.	A	A	A	.	A	.	.	A	.	A	.	.	.	.	.	.	.	.	.	.	.	.	.	.	.
DMG1800716_01685	1683669	-1	N	G	T	.	.	.	.	.	T	T	.	.	.	T	T	T	.	.	T	.	.	.	T	T	T	.	T	.	.	T	.	T	.	.	.	.	.	.	.	.	.	.	.	.	.	.	.
Intergenic	1566280	-	-	A	G	.	G	G	G	G	.	.	.	.	.	.	.	.	.	.	.	.	.	G	.	.	.	.	.	G	.	.	.	.	.	.	.	.	.	.	.	G	G	G	.	.	.	G	.
Intergenic	1745181	-	-	T	C	.	.	.	.	.	C	C	.	.	.	C	C	C	.	.	C	.	.	.	C	C	C	.	C	.	.	C	.	C	.	.	.	.	.	.	.	.	.	.	.	.	.	.	.
yhbU_2	518667	1	N	G	A	.	A	A	A	A	.	.	.	.	.	.	.	.	.	.	.	.	.	A	.	.	.	.	.	A	.	.	A	.	.	.	.	.	.	.	.	A	A	A	.	.	.	A	.
addA	636778	1	N	C	T	.	T	T	T	T	.	.	.	.	.	.	.	.	.	.	.	.	.	T	.	.	.	.	.	T	T	.	T	.	.	.	.	.	.	.	.	T	T	T	.	.	.	T	.
mvaS.1	731254	-1	N	C	T	.	.	.	.	.	T	T	T	T	T	T	T	T	T	T	T	T	.	.	T	T	T	.	T	.	.	T	.	T	.	.	.	.	.	.	.	.	.	.	.	.	.	.	T
artQ_2	1226621	-1	N	T	C	.	.	.	.	.	C	C	C	C	C	C	C	C	C	C	C	C	.	.	C	C	C	.	C	.	.	C	.	C	.	.	.	.	.	.	.	.	.	.	.	.	.	.	C
DMG1800716_01695	1699986	-1	S	A	G	.	.	.	.	.	G	G	G	G	G	G	G	G	G	G	G	G	.	.	G	G	G	.	G	.	.	G	.	G	.	.	.	.	.	.	.	.	.	.	.	.	.	.	G
Intergenic	936471	-	-	A	G	.	G	G	G	G	N	G	N	G	G	N	N	.	G	G	G	N	G	G	G	G	G	G	N	G	G	G	N	G	.	.	.	N	.	N	N	G	G	G	.	.	.	G	G
opuAA	176842	1	N	C	A	.	A	A	A	A	A	A	A	A	A	A	A	A	A	A	A	A	.	A	A	A	A	.	A	A	A	A	A	A	.	.	.	.	.	.	.	A	A	A	.	.	.	A	A
ileS	1232893	-1	S	G	A	.	A	A	A	A	A	A	A	A	A	A	A	A	A	A	A	A	.	A	A	A	A	.	A	A	A	A	A	A	.	.	.	.	.	.	.	A	A	A	.	.	.	A	A
DMG1800716_01477	1470039	-1	N	A	G	.	G	G	G	G	G	G	G	G	G	G	G	G	G	G	G	G	.	G	G	G	G	.	G	G	G	G	G	G	.	.	.	.	.	.	.	G	G	G	.	.	.	G	G
DMG1800716_01840	1848624	-1	S	G	T	.	T	T	T	T	T	T	T	T	T	T	T	T	T	T	T	T	.	T	T	T	T	.	T	T	T	T	T	T	.	.	.	.	.	.	.	T	T	T	.	.	.	T	T
tipA	1271294	-1	N	G	C	.	C	C	C	C	C	C	C	C	C	C	C	C	C	C	C	C	C	C	C	C	C	.	C	C	C	C	C	C	.	.	.	.	.	.	.	C	C	C	.	.	.	C	C
DMG1800716_01410	1407311	-1	S	G	T	.	T	T	T	T	T	T	T	T	T	T	T	T	T	T	T	T	T	T	T	T	T	T	N	T	T	T	T	T	.	.	.	.	.	.	.	T	T	T	.	.	.	T	T
nrdD_2	1777250	-1	S	A	G	.	G	G	G	G	G	G	G	G	G	G	G	G	G	G	G	G	G	G	G	G	G	.	G	G	G	G	G	G	.	.	.	.	.	.	.	G	G	G	.	.	.	G	G
pgi	201043	1	N	G	A	.	A	A	A	A	A	A	A	A	A	A	A	A	A	A	A	A	A	A	A	A	A	A	A	A	A	A	A	A	.	.	.	.	.	.	.	A	A	A	.	.	.	A	A
nagA	492973	1	N	T	C	.	C	C	C	C	C	C	C	C	C	C	C	C	C	C	C	C	C	C	C	C	C	C	C	C	C	C	C	C	.	.	.	.	.	.	.	C	C	C	.	.	.	C	C
proA_2	514934	1	N	A	G	.	G	G	G	G	G	G	G	G	G	G	G	G	G	G	G	G	G	G	G	G	G	G	G	G	G	G	G	G	.	.	.	.	.	.	.	G	G	G	.	.	.	G	G
DMG1800716_00924	896679	1	N	A	G	.	G	G	G	G	G	G	G	G	G	G	G	G	G	G	G	G	G	G	G	G	G	G	G	G	G	G	G	G	.	.	.	.	.	.	.	G	G	G	.	.	.	G	G
DMG1800716_00972	945445	-1	N	G	A	.	A	A	A	A	A	A	A	A	A	A	A	A	A	A	A	A	A	A	A	A	A	A	A	A	A	A	A	A	.	.	.	.	.	.	.	A	A	A	.	.	.	A	A
coaE	1452885	-1	N	G	T	.	T	T	T	T	T	T	T	T	T	T	T	T	T	T	T	T	T	T	T	T	T	T	T	T	T	T	T	T	.	.	.	.	.	.	.	T	T	T	.	.	.	T	T
snf	1559413	-1	N	A	G	.	G	G	G	G	G	G	G	G	G	G	G	G	G	G	G	G	G	G	G	G	G	G	G	G	G	G	G	G	.	.	.	.	.	.	.	G	G	G	.	.	.	G	G
hutH	1758161	1	N	T	C	.	C	C	C	C	C	C	C	C	C	C	C	C	C	C	C	C	C	C	C	C	C	C	C	C	C	C	C	C	.	.	.	.	.	.	.	C	C	C	.	.	.	C	C
mga	1698294	-1	N	T	C	.	C	C	C	C	C	C	C	C	C	C	C	C	C	C	C	C	C	C	C	C	C	C	C	C	C	C	C	C	C	.	.	.	.	.	.	C	C	C	.	.	.	C	C
Footnotes
^Reference genome is DMG1800716 (GenBank accession CP027771)
*S/N (Synonymous or Nonsynonymous SNP)
[truncated: 10 more columns]
